# Supplementary material for: Composition and Orientation of the Core Region of Novel HIV-1 Entry Inhibitors Influences Metabolic Stability
Source: Molecules. 2020 Mar 21;25(6):1430. doi: 10.3390/molecules25061430 (PMC7144373; doi:10.3390/molecules25061430)
Supplement: Supplementary file 1 [file molecules-25-01430-s001.zip]

Archive with 1 entries (1 files):
- molecules-746319-supplementary.pdf
